# Supplementary material for: Novel Method for the Rapid Establishment of Antibiotic Susceptibility Profiles in Bacterial Strains Linked to Musculoskeletal Infections Using Scattered Light Integrated Collector Technology
Source: Int J Mol Sci. 2025 Feb 12;26(4):1553. doi: 10.3390/ijms26041553 (PMC11855405; doi:10.3390/ijms26041553)
Supplement: Supplementary file 1 [file ijms-26-01553-s001.zip]

Archive with 1 entries (1 files):
- ijms-3436053-supplementary.pdf
